# Supplementary material for: Endurance Exercise Does Not Exacerbate Cardiac Inflammation in BALB/c Mice Following mRNA COVID-19 Vaccination
Source: Vaccines (Basel). 2024 Aug 26;12(9):966. doi: 10.3390/vaccines12090966 (PMC11435831; doi:10.3390/vaccines12090966)
Supplement: Supplementary file 1 [file vaccines-12-00966-s001.zip]

Archive with 1 entries (1 files):
- vaccines-3134219-supplementary.pdf
